# Supplementary material for: Eco-friendly pomegranate production: Balancing energy consumption and environmental impact
Source: PLoS One. 2025 Aug 13;20(8):e0329204. doi: 10.1371/journal.pone.0329204 (PMC12349013; doi:10.1371/journal.pone.0329204)
Supplement: S1 Data — (XLSX) [file pone.0329204.s001.xlsx]

## Sheet: Energy
سطح زیر کشت	سم(Li)	پتاسیم(Kg/ha)	نیتروژن(Kg/ha)	فسفر(Kg/ha)	کار تراکتور (h)	الکتریسیته(kwh)	آبیاری(m3)	نیروی انسانی جهت ابیاری (h)	نیروی انسانی جهت سمپاشی (h)	نیروی انسانی جهت برداشت(h)	نیروی انسانی کل	کود دامی (kg/ha)	سوخت دیزل(Li)	عملکرد محصول (kg/ha)	انرژی اب(Mj/m3)	انرژی نیروی کار(h)	انرژی سوخت دیزل(li)	انرژی الکتریسیته (kwh)	انرژی تراکتور(Mj/h)	انرژی کود پتاسیمmj/kg)	انرژی کود نیتروژن(mj/kg)	انرژی کود فسفر(mj/kg)	انرژی سم	انرژی کود دامی	کل انرژی ورودی	انرژی عملکرد محصول	Renewable energy	non-renewable energy	direct energy	indirect energy	Input energy	Output energy	کارایی انرژی	انرژی خالص	انرژی ویژه	بهره وری انرژی			هم ارز	مقدار	انرژی	درصد
1	2.9	25.3	35.5	12.4	10.3	255	1000	199	13	241	453	1100	84.975	17500	1020	887.88	4784.94	3042.15	645.81	282.095	2347.97	154.256	690.2	330	14185.3	33250	2237.88	11947.4	9734.97	4450.33	14185.3	33250	2.34398	19064.7	0.810589	1.23367	poison	سم(Li)	238	2.79048	664.133	4.36613		poison	664.13			direct energy	indirect energy
1	3	21.4	31.7	15.6	9.47	265	750	248	16	201	465	1450	78.1275	18500	765	911.4	4399.36	3161.45	593.769	238.61	2096.64	194.064	714	435	13509.3	35150	2111.4	11397.9	9237.21	4272.08	13509.3	35150	2.60191	21640.7	0.730232	1.36943	Potassium	پتاسیم(Kg/ha)	11.15	26.8667	299.563	1.96938		Potassium	299.56			70.51	29.49
1	2.5	37.5	37.8	12.8	10.5	270	950	252	14	290	556	1300	86.625	17300	969	1089.76	4877.85	3221.1	658.35	418.125	2500.09	159.232	595	390	14878.5	32870	2448.76	12429.8	10157.7	4720.8	14878.5	32870	2.20923	17991.5	0.86003	1.16275	Nitrogen	نیتروژن(Kg/ha)	66.14	33.6948	2228.57	14.651	بیشترین انرژی 3	Nitrogen	2228.57
1	2.45	32.6	34.5	11	9.4	235	850	220	17	365	602	1900	77.55	17450	867	1179.92	4366.84	2803.55	589.38	363.49	2281.83	136.84	583.1	570	13742	33155	2616.92	11125	9217.31	4524.64	13742	33155	2.41269	19413	0.787504	1.26983	Phosphorus	فسفر(Kg/ha)	12.44	14	174.16	1.14496	کم ترین انرژی	Phosphorus	174.16
1	3.5	34.6	31.7	14.2	9.6	215	770	198	20	349	567	1250	79.2	15600	785.4	1111.32	4459.75	2564.95	601.92	385.79	2096.64	176.648	833	375	13390.4	29640	2271.72	11118.7	8921.42	4469	13390.4	29640	2.21352	16249.6	0.85836	1.16501	tractor	تراکتور (h)	62.7	11.5381	723.439	4.75601		Agricultural machinery	723.43	15211	100
1	4	27.8	37.8	13	11	198	850	178	11	315	504	1050	90.75	16300	867	987.84	5110.13	2362.14	689.7	309.97	2500.09	161.72	952	315	14255.6	30970	2169.84	12085.8	9327.11	4928.48	14255.6	30970	2.17248	16714.4	0.874576	1.14341	Irrigation	آبیاری(m3)	1.02	895.286	913.191	6.00348		Water for irrigation	913.19	1891	12.4318
1	2.3	26.5	31.34	15.5	12	289	1100	250	21	222	493	1200	99	16700	1122	966.28	5574.69	3447.77	752.4	295.475	2072.83	192.82	547.4	360	15331.7	31730	2448.28	12883.4	11110.7	4220.92	15331.7	31730	2.06957	16398.3	0.918064	1.08925	human labor	نیروی انسانی h	1.96	486.286	953.12	6.26597		Human labor	953.12
1	2.7	29.7	30.4	12	11.5	315	790	245	15	340	600	1000	94.875	17100	805.8	1176	5342.41	3757.95	721.05	331.155	2010.66	149.28	642.6	300	15236.9	32490	2281.8	12955.1	11082.2	4154.74	15236.9	32490	2.13232	17253.1	0.891047	1.12228	Manure	کود دامی (kg/ha)	0.3	1321.43	396.429	2.60619		Manure	396.42
1	3.4	28.7	39.45	12.3	11.8	314	700	235	13	224	472	1550	97.35	17400	714	925.12	5481.78	3746.02	739.86	320.005	2609.22	153.012	809.2	465	15963.2	33060	2104.12	13859.1	10866.9	5096.3	15963.2	33060	2.07101	17096.8	0.917426	1.09001	diesel fuel	سوخت دیزل(Li)	56.31	95.1893	5360.11	35.2383	بیشترین انرژی 1	diesel fuel	5360.11
1	2.6	20.2	37.6	18.5	12.5	322	1200	180	17	245	442	1400	103.125	16890	1224	866.32	5806.97	3841.46	783.75	225.23	2486.86	230.14	618.8	420	16503.5	32091	2510.32	13993.2	11738.7	4764.78	16503.5	32091	1.94449	15587.5	0.977119	1.02342	Electricity	الکتریسیبته	11.93	293.238	3498.33	22.9986	بیشترین انرژی 2	Electricity	3498.33
1	3.2	22.5	33.4	16.3	13	300	960	217	15	280	512	1300	107.25	18740	979.2	1003.52	6039.25	3579	815.1	250.875	2209.08	202.772	761.6	390	16230.4	35606	2372.72	13857.7	11601	4629.42	16230.4	35606	2.19379	19375.6	0.866083	1.15462	total sum	جمع کل			15211	100			نمودار انرژی مصرفی انار در هکتار
1	3.1	34.5	38	20	14	285	850	230	13	235	478	1400	115.5	16700	867	936.88	6503.81	3400.05	877.8	384.675	2513.32	248.8	737.8	420	16890.1	31730	2223.88	14666.2	11707.7	5182.4	16890.1	31730	1.87861	14839.9	1.01139	0.988743	Pomegranate yield (kg/ha)	عملکرد انار (kg/ha)	1.9	17028.1	32353.4	100
1	3.4	24.6	36.8	16.5	11.5	299	700	215	22	250	487	1450	94.875	16800	714	954.52	5342.41	3567.07	721.05	274.29	2433.95	205.26	809.2	435	15456.8	31920	2103.52	13353.2	10578	4878.75	15456.8	31920	2.06512	16463.2	0.920045	1.0869
1	3	27.3	34.6	14.9	9.65	315	880	180	15	256	451	1500	79.6125	18400	897.6	883.96	4482.98	3757.95	605.055	304.395	2288.44	185.356	714	450	14569.7	34960	2231.56	12338.2	10022.5	4547.25	14569.7	34960	2.39949	20390.3	0.791834	1.26289
1	2.5	25	31	12	12.33	335	930	150	11	245	406	200	101.722	16300	948.6	795.76	5727.99	3996.55	773.091	278.75	2050.34	149.28	595	60	15375.4	30970	1804.36	13571	11468.9	3906.46	15375.4	30970	2.01426	15594.6	0.943274	1.06014						Pomegranate
1	2.5	35	35	12.5	11.88	364	895	200	12	200	412	1800	98.01	16540	912.9	807.52	5518.94	4342.52	744.876	390.25	2314.9	155.5	595	540	16322.4	31426	2260.42	14062	11581.9	4740.53	16322.4	31426	1.92533	15103.6	0.986845	1.01333
1	2.7	30	37	13.5	13	337	963	215	13	250	478	1200	107.25	16500	982.26	936.88	6039.25	4020.41	815.1	334.5	2447.18	167.94	642.6	360	16746.1	31350	2279.14	14467	11978.8	4767.32	16746.1	31350	1.87208	14603.9	1.01492	0.985303
1	2	20	32	14	14	365	935	250	15	180	445	2200	115.5	17420	953.7	872.2	6503.81	4354.45	877.8	223	2116.48	174.16	476	660	17211.6	33098	2485.9	14725.7	12684.2	4527.44	17211.6	33098	1.92301	15886.4	0.988036	1.01211					15211	100
1	1.8	15	25	17	8	298	895	280	17	170	467	2500	66	16000	912.9	915.32	3716.46	3555.14	501.6	167.25	1653.5	211.48	428.4	750	12812	30400	2578.22	10233.8	9099.82	3712.23	12812	30400	2.37277	17588	0.800753	1.24882
1	3.25	18	28	10	14	295	879	290	10	162	462	100	115.5	16850	896.58	905.52	6503.81	3519.35	877.8	200.7	1851.92	124.4	773.5	30	15683.6	32015	1832.1	13851.5	11825.3	3858.32	15683.6	32015	2.04131	16331.4	0.930776	1.07437
1	1.8	28	29	10	12.87	287	954	300	10	150	460	900	106.177	16600	973.08	901.6	5978.86	3423.91	806.949	312.2	1918.06	124.4	428.4	270	15137.5	31540	2144.68	12992.8	11277.4	3860.01	15137.5	31540	2.08357	16402.5	0.911895	1.09662
average	2.79048	26.8667	33.6948	14	11.5381	293.238	895.286	225.333	14.7619	246.19	486.286	1321.43	95.1893	17028.1	913.191	953.12	5360.11	3498.33	723.439	299.563	2228.57	174.16	664.133	396.429	15211	32353.4	2262.74	12948.3	10724.8	4486.3	15211	32353.4	2.14003	17142.3	0.88784	1.12633
	سم(Li)	پتاسیم(Kg/ha)	نیتروژن(Kg/ha)	فسفر(Kg/ha)	کار تراکتور (h)	الکتریسیته(kwh)	آبیاری(m3)	نیروی انسانی جهت ابیاری (h)	نیروی انسانی جهت سمپاشی (h)	نیروی انسانی جهت برداشت(h)	نیروی انسانی کل	کود دامی (kg/ha)	سوخت دیزل(Li)	عملکرد محصول (kj/ha)	انرژی اب(Mj/m3)	انرژی نیروی کار(h)	انرژی سوخت دیزل(li)	انرژی الکتریسیته (kwh)	انرژی تراکتور(Mj/h)	انرژی کود پتاسیمmj/kg)	انرژی کود نیتروژن(mj/kg)	انرژی کود فسفر(mj/kg)	انرژی سم	انرژی کود دامی	کل انرژی ورودی	کل انرژی خروجی	انرژی تجدید پذیر	انرژی تجدیدناپذیر	انرژی مستقیم	انرژی غیر مستقیم	کل انرژی ورودی	کل انرژی خروجی	کارایی انرژی	انرژی خالص	انرژی ویژه	بهره وری انرژی
																									0		Renewable energy, non-renewable energy, direct energy, indirect energy
																										کل انرژی ورودی	15211	15211
																									Renewable energy	سهم انرژی های تجدید پذیر	14.8756
																									non renew able energy	سهم انرژی های تجدیدنا پذیر	85.1244
																									direct energy	سهم انرژی های مستقیم	70.5063
																									indirect energy	سهم انرژی های غیر مستقیم	29.4937
																										کارایی انرژی	2.14003
																										بهره وری انرژی	1.12633
																										انرژی خالص	17142.3
																										انرژی ویژه	0.88784
[truncated: 69 more columns]

## Sheet: DEA
			هم ارز	مقدار	انرژی	درصد					درست است چک شده											داده های اصلاحی dea
		سم(Li)	238	2.79048	664.133	4.36613										islack:	islack:	islack:	islack:	islack:	islack:	islack:	islack:	islack:	islack:
		پتاسیم(Kg/ha)	11.15	26.8667	299.563	1.96938										potassium	nitrogen	phosphorus	machinery	irrigation	labor	manure	dieselfuel	poison	Electricity
		نیتروژن(Kg/ha)	66.14	33.6948	2228.57	14.651							نتایج بهینه شده dea با مدل vrs			3.26282	1.1547	1.25703	0.0395484	16.7582	15.3214	112.264	0.315094	0.189282	3.52958
		فسفر(Kg/ha)	12.44	14	174.16	1.14496
		تراکتور (h)	62.7	11.5381	723.439	4.75601								مقدار اولیه خام هر نهاده قبل dea		26.8667	33.6948	14	11.5381	895.286	486.286	1321.43	95.1893	2.79048	293.238
		آبیاری(m3)	1.02	895.286	913.191	6.00348
		نیروی انسانی h	1.96	486.286	953.12	6.26597
		کود دامی (kg/ha)	0.3	1321.43	396.429	2.60619								مقدار جدید نهاده مناسب سیماپرو در حالت بهینه سازی شدن هر نهاده ورودی		23.6039	32.5401	12.743	11.4985	878.528	470.964	1209.16	94.8742	2.60119	289.709
		سوخت دیزل(Li)	56.31	95.1893	5360.11	35.2383
		الکتریسیته	11.93	293.238	3498.33	22.9986
		جمع کل			15211	100								درصد صرفه جویی در حالت بهینه سازی		12.1445	3.42693	8.9788	0.342763	1.87182	3.15069	8.49565	0.331018	6.78314	1.20366
		عملکرد انار (kg/ha)	1.9	24773.8	47070.2	100
						داده های اولیه برای محاسبه انرژی مصرفی									potassium	12.15
															nitrogen	3.43
					درست است چک شده										phosphorus	8.98
				هم ارز	مقدار	انرژی	درصد								irrigation	1.87
		poison	سم(Li)	238	2.79048	664.133	4.36613								labor	3.15
		Potassium	پتاسیم(Kg/ha)	11.15	26.8667	299.563	1.96938								manure	8.49								نمودار اصلاح و الکتریسیته اضافه شد.
		Nitrogen	نیتروژن(Kg/ha)	66.14	33.6948	2228.57	14.651								dieselfuel	0.34
		Phosphorus	فسفر(Kg/ha)	12.44	14	174.16	1.14496								poison	6.78
		tractor	تراکتور (h)	62.7	11.5381	723.439	4.75601								Electricity	1.2
		Irrigation	آبیاری(m3)	1.02	895.286	913.191	6.00348
		human labor	نیروی انسانی h	1.96	486.286	953.12	6.26597
		Manure	کود دامی (kg/ha)	0.3	1321.43	396.429	2.60619
		diesel fuel	سوخت دیزل(Li)	56.31	95.1893	5360.11	35.2383
		Electricity	الکتریسیبته	11.93	293.238	3498.33	22.9986
		total sum	جمع کل			15211	100
		Pomegranate yield (kg/ha)	عملکرد انار (kg/ha)	1.9	17028.1	32353.4	100

## Sheet: DEA-Energy
			اصلاحی با این رنگ						داده های خام تولید انار در سیاب کوهدشت
	dmu	Poison	Potassium	Nitrogen	Phosphorus	machinery	Irrigation (m3)	labor	Manure	electricity	diesel fuel	yield						dea poison potassium nitrogen phosphorus machinery irrigationm3 labor manure electricity dieselfuel = yield,rts(vrs)ort(in)
	1	2.9	25.3	35.5	12.4	2.3	1000	453	1100	255	15	17500
	2	3	21.4	31.7	15.6	1.47	750	465	1450	265	20	18500					محاسبه و نتایج تحلیل dea
	3	2.5	37.5	37.8	12.8	2.5	950	556	1300	270	17	17300									options: RTS(VRS) ORT(IN) STAGE(2)										ref:	ref:	ref:	ref:	ref:	ref:		ref:	ref:	ref:	ref:	ref:	ref:	ref:	ref:		ref:	ref:	ref:
	4	2.45	32.6	34.5	11	1.4	850	602	1900	235	17.5	17450									VRS-INPUT Oriented DEA Efficiency Results:								rank	theta	1	2	3	4	5	6		7	8	9	10	11	12	13	14		15	16	17
	5	3.5	34.6	31.7	14.2	1.9	770	567	1250	215	18	15600																dmu:1	1	1	1	0	.	.	.	.	dmu:1	.	.	.	.	.	.	.	.	dmu:1	0	.	.
	6	4	27.8	37.8	13	2	850	504	1050	198	25	16300																dmu:2	1	1	.	1	.	.	.	.	dmu:2	.	.	.	.	.	.	.	.	dmu:2	.	.	.
	7	2.3	26.5	31.34	15.5	2	1100	493	1200	289	22	16700																dmu:3	1	1	.	0	1	0	.	.	dmu:3	.	.	.	.	.	.	.	.	dmu:3	0	.	.
	8	2.7	29.7	30.4	12	1.86	790	600	1000	315	27	17100													داده های dea جدید جهت محاسبه در مقاله انار اصلاحی			dmu:4	1	1	.	.	.	1	.	.	dmu:4	.	.	.	.	.	.	.	.	dmu:4	.	.	.
	9	3.4	28.7	39.45	12.3	2.5	700	472	1550	314	18	17400																dmu:5	17	1	0.275691	0.327307	.	.	.	0.29274	dmu:5	.	.	.	.	.	.	.	.	dmu:5	.	.	.
	10	2.6	20.2	37.6	18.5	1.5	1200	442	1400	322	16	16890																dmu:6	1	1	.	0	.	.	.	1	dmu:6	.	.	.	.	.	.	.	.	dmu:6	.	.	.
	11	3.2	22.5	33.4	16.3	1.85	960	512	1300	300	20	18740																dmu:7	19	0.999767	.	0.0117613	.	0.337011	.	.	dmu:7	.	.	.	.	.	.	.	.	dmu:7	0.381733	.	.
	12	3.1	34.5	38	20	1.45	850	478	1400	285	17	16700																dmu:8	1	1	.	.	.	0	.	.	dmu:8	.	1	.	.	.	.	.	.	dmu:8	.	.	.
	13	3.4	24.6	36.8	16.5	1.39	700	487	1450	299	18.5	16800																dmu:9	1	1	.	0	.	.	.	.	dmu:9	.	.	1	.	.	.	.	0	dmu:9	.	.	.
	14	3	27.3	34.6	14.9	1.6	880	451	1500	315	19	18400																dmu:10	1	1	.	0	.	.	.	.	dmu:10	.	.	.	1	.	.	.	0	dmu:10	0	.	.
	15	2.5	25	31	12	1.9	930	406	200	335	20	16300																dmu:11	1	1	.	0	.	.	.	.	dmu:11	.	.	.	.	1	.	.	.	dmu:11	.	.	.
	16	2.5	35	35	12.5	3	895	412	1800	364	22	16540																dmu:12	20	0.978401	0.0499391	0.291188	.	.	.	.	dmu:12	.	.	.	.	.	.	.	.	dmu:12	.	.	.
	17	2.7	30	37	13.5	2	963	478	1200	337	18	16500																dmu:13	18	1	.	0.883334	.	.	.	.	dmu:13	.	.	0.0286665	.	.	.	.	.	dmu:13	.	.	.
	18	2	20	32	14	5	935	445	2200	365	14	17420																dmu:14	1	1	.	0	.	.	.	.	dmu:14	.	.	.	.	.	.	.	1	dmu:14	0	.	.
	19	1.8	15	25	17	1	895	467	2500	298	12	16000																dmu:15	1	1	.	.	.	.	.	.	dmu:15	.	.	.	.	.	.	.	.	dmu:15	1	.	.
	20	3.25	18	28	10	1	879	462	100	295	16	16850																dmu:16	1	1	.	.	.	.	.	.	dmu:16	.	.	.	.	.	.	.	0	dmu:16	.	1	.
	21	1.8	28	29	10	5	954	460	900	287	19	16600																dmu:17	21	0.930173	.	0.0664933	.	.	.	.	dmu:17	.	.	.	.	.	.	.	.	dmu:17	0.290286	.	.
																												dmu:18	1	1	.	.	.	.	.	.	dmu:18	.	.	.	.	.	.	.	.	dmu:18	.	.	.
																												dmu:19	1	1	.	.	.	0	.	.	dmu:19	.	.	.	.	.	.	.	.	dmu:19	.	.	.
																												dmu:20	1	1	.	0	.	.	.	.	dmu:20	.	.	.	.	.	.	.	.	dmu:20	.	.	.
																												dmu:21	1	1	.	.	.	.	.	.	dmu:21	.	.	.	.	.	.	.	.	dmu:21	.	.	.
																												average	5.28571	0.995635	0.441877	0.184292	1	0.267402	#DIV/0!	0.64637		#DIV/0!	1	0.514333	1	1	#DIV/0!	#DIV/0!	0.25		0.23886	1	#DIV/0!
																												sum	111	20.9083	1.32563	2.58008	1	1.33701	0	1.29274		0	1	1.02867	1	1	0	0	1		1.67202	1	0
[truncated: 157 more columns]
